# Supplementary material for: PMAT2: An efficient graphical assembly toolkit for comprehensive organellar genomes
Source: Imeta. 2025 Jul 1;4(4):e70064. doi: 10.1002/imt2.70064 (PMC12371249; doi:10.1002/imt2.70064)
Supplement: Supplementary file 2 — Table S1. Comparison of PMAT1 and PMAT2 functional modules. Table S2. Sequencing and assembly statistics of 60 animal mitochondrial genome. Table S3. Repeat sequence statistics of 60 animal mitochondrial genomes. Table S4. Sequencing and assembly statistics of 41 fungal mitochondrial genome. Table S5. Repeat sequence statistics of 41 fungal mitochondrial genomes. Table S6. Sequencing and assembly statistics of 26 plant organellar genomes. Table S7. Length statistics of MTPTs in 21 plant mitochondrial genomes. Table S8. The results of the 16 species run at the lowest sequencing depths. [file IMT2-4-e70064-s001.xlsx]

## Sheet: S1
Table S1. Comparison of PMAT1 and PMAT2 functional modules.
Functional module		PMAT1	PMAT2
Taxonomic groups	Plant mitogenome	√	√
	Animal mitogenome	×	√
	Fungal mitogenome	×	√
	Plant plastome	×	√
Data preprocessing	Reads correction	√	√
	Reads breaking	√	√
	Reads subsampling	√	√
	Genome size estimation	×	√
Whole genome assembly	De novo assembly	√	√
Find candidate contigs	Dynamically adjusts scoring criteria for each candidate contig	×	√
Seed expansion	Breadth-first search model	√	√
	Hasten operation with hash tables	×	√
	Identify mitochondrial plastid DNAs (MTPTs)	×	√
Graph resolution	Breadth-first search model	×	√
	Multi-threaded operation	×	√
	Support for resolving complex structures	×	√
	Improves repeat detection and classification	×	√
Assembly evaluation		×	√

## Sheet: S2
Table S2. Sequencing and assembly statistics of 60 animal mitochondrial genome.
Phylum	Organism	SRA accession	Read size (Gbp)	Contigs number	PMAT2			NCBI
					Model	Structure	Length (bp)	Structure	Length (bp)	Accession number
Chordata	Acipenser ruthenus	ERR6635593	2.82	2	autoMito	circular	16585	circular	16790	KF153104.1
	Pholis gunnellus	ERR6436364	1.24	1	autoMito	circular	16527	circular	16525	MT410872.1
	Orcinus orca	ERR9127948	1.03	1	autoMito	circular	16403	circular	16392	HM060332.1
	Canis lupus	ERR6412029	0.7	1	autoMito	circular	16710	circular	16729	NC_008092.1
Echinodermata	Leptometra celtica	ERR14041717	0.91	1	autoMito	circular	15912	linear	15912	OZ205783.1
	Cucumaria frondosa	SRR31568688	1.49	1	autoMito	circular	17966	circular	17507	NC_065088.1
	Sterechinus neumayeri	SRR30644590	2.55	1	autoMito	circular	15727	circular	15684	NC_027063.1
	Diadema setosum	ERR13362559	1.13	1	autoMito	circular	15704	circular	15708	NC_033522.1
Porifera	Aplysina insularis	ERR13605532	1.07	1	autoMito	circular	19620	linear	19620	OZ184964.1
	Thenea valdiviae	ERR13382520	3.52	1	autoMito	circular	18540	linear	18540	OZ204154.1
	Haliclona indistincta	ERR12666651	1.31	1	autoMito	circular	25064	linear	24895	OZ024793.1
Annelida	Alitta virens	ERR8575400	0.87	1	autoMito	circular	15832	linear	15832	OW028587.1
	Lepidonotus clava	ERR8575395	0.85	1	autoMito	circular	15571	linear	15577	OW387151.1
Mollusca	Gibbula magus	ERR9127939	0.87	1	autoMito	circular	16932	linear	16058	OW388307.1
	Limnoperna fortunei	ERR9713993	0.13	1	autoMito	circular	18517	circular	18145	NC_028706.1
Arthropoda	Coccinella septempunctata	ERR6436372	1.45	4	autoMito	circular	19481	circular	18965	JQ321839.1
	Malachius bipustulatus	ERR6436375	0.93	1	autoMito	circular	15714	linear	15716	OU342640.1
	Pterostichus madidus	ERR6606793	1.24	1	autoMito	circular	20555	linear	20557	OU452320.1
	Rutpela maculata	ERR9284046	0.061	1	autoMito	circular	17445	linear	17845	OW386295.2
	Glaucopsyche alexis	ERR6436366	1.37	1	autoMito	circular	15227	linear	15228	FR990065.1
	Lobophora halterata	ERR8575379	1.17	1	autoMito	circular	15670	linear	15669	OW052033.1
	Aporia crataegi	ERR6544652	1.24	1	autoMito	circular	15144	circular	15140	NC_018346.1
	Noctua pronuba	ERR6590587	1.26	1	autoMito	circular	15331	\	\	\
	Acleris sparsana	ERR6808046	1.16	1	autoMito	circular	16371	linear	16375	OV281315.1
	Apamea monoglypha	ERR6436385	0.77	1	autoMito	circular	16487	linear	16488	OU426945.1
	Apotomis turbidana	ERR6436363	1.23	1	autoMito	circular	16823	linear	16832	LR990308.2
	Blastobasis adustella	ERR6548409	1.45	1	autoMito	circular	15288	linear	15286	OU026144.1
	Eilema depressum	ERR6939233	1.09	1	autoMito	circular	15457	linear	15462	OU612042.1
	Lysandra bellargus	ERR6576322	1.42	1	autoMito	circular	15579	linear	15577	HG995365.1
	Ochlodes sylvanus	ERR6590586	0.44	1	autoMito	circular	17062	linear	17062	FR990152.2
	Pheosia gnoma	ERR6412034	0.89	3	autoMito	circular	17215	linear	16962	FR989925.1
	Plebejus argus	ERR6606789	0.46	1	autoMito	circular	15390	linear	15390	FR989949.3
	Synanthedon vespiformis	ERR6939257	2.82	2	autoMito	circular	17252	linear	17252	OU906976.1
	Bibio marci	ERR6412035	0.9	1	autoMito	circular	19706	linear	16014	OU343120.2
	Eristalis arbustorum	ERR7057611	0.46	1	autoMito	circular	15983	circular	15767	NC_071901.1
	Gymnosoma rotundatum	ERR6939227	1.22	1	autoMito	circular	19971	linear	18837	OU744342.1
	Platycheirus albimanus	ERR6606791	1.3	1	autoMito	circular	18167	circular	16648	NC_056282.1
	Volucella inanis	ERR6406209	0.43	1	autoMito	circular	15976	linear	15977	OU026159.1
	Cheilosia pagana	ERR9284051	0.93	1	autoMito	circular	16698	linear	16759	OW386172.1
	Sarcophaga caerulescens	ERR7169027	0.72	1	autoMito	circular	21241	linear	21131	OV656871.1
	Bombylius major	ERR8705853	1.02	1	autoMito	circular	17804	linear	17795	OW052049.1
	Acanthosoma haemorrhoidale	ERR6808044	2.36	5	autoMito	circular	16322	linear	18923	OV884016.1
	Meta bourneti	ERR7254654	1.04	2	autoMito	circular	14412	linear	15766	OW119935.1
	Platycnemis pennipes	ERR8705870	0.16	6	autoMito	circular	17720	linear	15420	OW121859.1
	Nemurella pictetii	ERR6939287	0.95	1	autoMito	circular	15934	circular	15934	NC_084265.1
	Nemoura dubitans	ERR6808019	0.96	1	autoMito	circular	15734	linear	15735	OV121079.1
	Leuctra nigra	ERR8705875	0.78	1	autoMito	circular	17593	linear	17593	OW203774.1
	Athalia rosae	ERR6548410	0.91	1	autoMito	circular	23066	linear	16349	OU795008.1
Cnidaria	Nematostella vectensis	ERR8575398	0.74	1	autoMito	circular	16374	linear	16385	OW052000.1
	Diadumene lineata	ERR6808024	0.43	1	autoMito	circular	17552	circular	17552	NC_045515.1
	Millepora alcicornis	ERR14048076	1.3	1	autoMito	linear	15613	linear	14799	OZ218849.1
	Diploria labyrinthiformis	ERR14048100	1.03	1	autoMito	circular	16905	\	\	\
	Tubastraea coccinea	SRR31645377	0.81	1	autoMito	circular	19076	circular	19094	NC_030352.1
	Calliactis parasitica	ERR14005912	0.83	1	autoMito	circular	17389	linear	17389	OZ203264.1
Ectoprocta	Schizoporella japonica	ERR12205308	1.05	1	autoMito	circular	18717	linear	15781	OK245010.1
	Myriapora truncata	ERR13362567	2.39	1	autoMito	circular	19017	linear	17996	MT293097.1
	Watersipora subatra	ERR11458813	0.88	1	autoMito	circular	14144	linear	14144	OY755169.1
	Patella caerulea	ERR14041737	1.3	1	autoMito	circular	14935	linear	14935	OZ204858.1
	Bugula neritina	ERR12085103	1.37	1	autoMito	circular	15248	circular	15433	NC_010197.1
Nematoda	Metarhabditis blumi	ERR13927352	0.59	1	autoMito	circular	14395	\	\	\

## Sheet: S3
Table S3. Repeat sequence statistics of 60 animal mitochondrial genomes.
Organism	Mitogenome size (bp)	Repeat size (bp)
Acipenser ruthenus	16585	442
Pholis gunnellus	16527	0
Orcinus orca	16403	0
Canis lupus	16710	0
Leptometra celtica	15912	0
Cucumaria frondosa	17966	2307
Sterechinus neumayeri	15727	0
Diadema setosum	15704	0
Aplysina insularis	19620	58
Thenea valdiviae	18540	112
Haliclona indistincta	25064	7247
Alitta virens	15832	0
Lepidonotus clava	15571	146
Gibbula magus	16932	0
Limnoperna fortunei	18517	162
Coccinella septempunctata	19481	2794
Malachius bipustulatus	15714	0
Pterostichus madidus	20555	60
Rutpela maculata	17445	1157
Glaucopsyche alexis	15227	0
Lobophora halterata	15670	0
Aporia crataegi	15144	0
Noctua pronuba	15331	0
Acleris sparsana	16371	0
Apamea monoglypha	16487	0
Apotomis turbidana	16823	1658
Blastobasis adustella	15288	0
Eilema depressum	15457	0
Lysandra bellargus	15579	0
Ochlodes sylvanus	17062	1553
Pheosia gnoma	17215	2155
Plebejus argus	15390	57
Synanthedon vespiformis	17252	1373
Bibio marci	19706	996
Eristalis arbustorum	15983	0
Gymnosoma rotundatum	19971	2675
Platycheirus albimanus	18167	2063
Volucella inanis	15976	0
Cheilosia pagana	16698	1065
Sarcophaga caerulescens	21241	6202
Bombylius major	17804	1411
Acanthosoma haemorrhoidale	16322	990
Meta bourneti	14412	607
Platycnemis pennipes	17720	1747
Nemurella pictetii	15934	0
Nemoura dubitans	15734	0
Leuctra nigra	17593	1953
Athalia rosae	23066	7982
Nematostella vectensis	16374	0
Diadumene lineata	17552	0
Millepora alcicornis	15613	685
Diploria labyrinthiformis	16905	0
Tubastraea coccinea	19076	64
Calliactis parasitica	17389	0
Schizoporella japonica	18717	3567
Myriapora truncata	19017	120
Watersipora subatra	14144	0
Patella caerulea	14935	0
Bugula neritina	15248	0
Metarhabditis blumi	14395	569

## Sheet: S4
Table S4. Sequencing and assembly statistics of 41 fungal mitochondrial genome.
Phylum	Organism	SRA accession	Read size (Gbp)	Contigs number	PMAT2			NCBI
					Model	Structure	Length (bp)	Structure	Length (bp)	Accession number
Ascomycota	Alternaria brassicae	SRR32051149	0.62	1	autoMito	circular	50711	\	\	\
	Sticta sylvatica	ERR14127738	1.12	1	autoMito	circular	72888	\	\	\
	Nephroma laevigatum	ERR14127737	1.28	1	autoMito	circular	82910	\	\	\
	Ricasolia virens	ERR14112732	0.62	4	autoMito	circular	88258	\	\	\
	Trichoderma longibrachiatum	SRR31842303	0.15	1	autoMito	circular	36943	circular	36935	PP952388.1
	Leptogium burgessii	ERR14027846	0.79	1	autoMito	circular	100158	\	\	\
	Peltigera horizontalis	ERR13868847	0.2	1	autoMito	circular	67348	\	\	\
	Trichophyton mentagrophytes	SRR30859400	0.28	1	autoMito	circular	24299	circular	24297	FJ385027.1
	Alternaria porri	SRR30789997	1.37	1	autoMito	circular	57717	\	\	\
	Beauveria bassiana	SRR30454126	0.24	1	autoMito	circular	28815	circular	29961	NC_010652.2
	Rhizosphaera kalkhoffii	ERR12760830	0.3	1	autoMito	circular	44390	linear	44364	OZ066578.1
	Lachancea thermotolerans	SRR29435577	0.05	1	autoMito	circular	25086	circular	24992	LK392299.1
	Zygosporium masonii	SRR29293733	0.13	1	autoMito	circular	31894	\	\	\
	Colletotrichum fructicola	SRR28482132	0.6	1	autoMito	circular	55953	circular	56051	KX034082.1
	Trichoderma pseudokoningii	ERR9709333	0.47	1	autoMito	circular	45112	\	\	\
	Metschnikowia zobellii	ERR9588940	0.85	1	autoMito	circular	51123	linear	51123	OW618033.1
	Trichophyton tonsurans	SRR30861329	0.42	1	autoMito	circular	24308	linear	24509	GG698587.1
	Beauveria bassiana	SRR30454124	0.33	1	autoMito	circular	31242	circular	31258	MH211586.1
Basidiomycota	Ceratobasidium cereale	SRR31439824	0.33	1	autoMito	circular	156349	linear	153061	MT887630.1
	Coprinopsis atramentaria	ERR13900459	0.16	2	autoMito	circular	47984	\	\	\
	Clitopilus prunulus	ERR13660011	0.71	1	autoMito	linear	131396	\	\	\
	Hygrocybe conica	ERR13660074	0.27	1	autoMito	circular	39606	\	\	\
	Hygrocybe helobia	ERR13650009	0.95	2	autoMito	circular	38746	\	\	\
	Butyriboletus subappendiculatus	ERR13362673	0.22	1	autoMito	circular	35022	linear	35023	OZ171993.1
	Lactarius pubescens	ERR13362672	0.82	1	autoMito	linear	54981	\	\	\
	Phlegmacium triumphans	ERR13362674	0.88	1	autoMito	circular	119651	\	\	\
	Tricholoma terreum	ERR13158719	0.95	1	autoMito	circular	85126	circular	80705	NC_046500.1
	Lactarius blennius	ERR13382521	0.17	1	autoMito	circular	46106	linear	46106	OZ173902.1
	Gliophorus irrigatus	ERR13382513	0.23	1	autoMito	circular	46530	linear	46532	OZ209127.1
	Collybia sordida	ERR13382522	0.19	1	autoMito	circular	54547	linear	54547	OZ173915.1
	Ganoderma resinaceum	ERR12760796	0.83	1	autoMito	circular	86506	linear	86506	OZ026805.1
	Agaricus bisporus	ERR9630948	0.08	4	autoMito	circular	133126	linear	133123	OW971919.1
	Pleurotus ostreatus	ERR9630946	0.12	1	autoMito	circular	73081	circular	73242	NC_018365.1
	Flammulina velutipes	ERR9871427	0.53	1	autoMito	circular	79586	circular	88395	JF799107.1
	Hygrocybe chlorophana	ERR13726002	0.19	1	autoMito	circular	30757	\	\	\
	Lepiota venenata	SRR30015126	0.3	2	autoMito	circular	51137	circular	51173	PP933241.1
Blastocladiomycota	Blastocladiella emersonii	SRR19593111	0.32	1	autoMito	circular	37198	circular	36503	NC_011360.1
Zygomycota	Rhizopus microsporus	ERR13388846	0.19	1	autoMito	circular	42536	circular	43837	NC_084442.1
	Helicostylum pulchrum	DRR531249	0.06	1	autoMito	circular	55325	\	\	\
	Mucor flavus	DRR531250	0.06	1	autoMito	circular	59488	\	\	\
	Mucor piriformis	ERR9709334	0.16	4	autoMito	circular	43887	linear	43887	OW971873.1

## Sheet: S5
Table S5. Repeat sequence statistics of 41 fungal mitochondrial genomes.
Organism	Mitogenome size (bp)	Repeat size (bp)
Alternaria brassicae	50711	5877
Sticta sylvatica	72888	11319
Nephroma laevigatum	82910	10287
Ricasolia virens	88258	22511
Trichoderma longibrachiatum	36943	0
Leptogium burgessii	100158	9412
Peltigera horizontalis	67348	889
Trichophyton mentagrophytes	24299	79
Alternaria porri	57717	8351
Beauveria bassiana	28815	252
Rhizosphaera kalkhoffii	44390	1225
Lachancea thermotolerans	25086	236
Zygosporium masonii	31894	178
Colletotrichum fructicola	55953	2500
Trichoderma pseudokoningii	45112	353
Metschnikowia zobellii	51123	6325
Trichophyton tonsurans	24308	79
Beauveria bassiana	31242	218
Ceratobasidium cereale	156349	82815
Coprinopsis atramentaria	47984	4219
Clitopilus prunulus	131396	44791
Hygrocybe conica	39606	1289
Hygrocybe helobia	38746	0
Butyriboletus subappendiculatus	35022	297
Lactarius pubescens	54981	4173
Phlegmacium triumphans	119651	8351
Tricholoma terreum	85126	287
Lactarius blennius	46106	529
Gliophorus irrigatus	46530	152
Collybia sordida	54547	2861
Ganoderma resinaceum	86506	1396
Agaricus bisporus	133126	11912
Pleurotus ostreatus	73081	1740
Flammulina velutipes	79586	40
Hygrocybe chlorophana	30757	35
Lepiota venenata	51137	1229
Blastocladiella emersonii	37198	3170
Rhizopus microsporus	42536	136
Helicostylum pulchrum	55325	5040
Mucor flavus	59488	6604
Mucor piriformis	43887	3393

## Sheet: S6
Table S6. Sequencing and assembly statistics of 26 plant organellar genomes.
Phylum	Organism	SRA accession	Read size (Gbp)	Mitogenome							Plastome
				PMAT2		TIPPo		NCBI			PMAT2		TIPPo		NCBI
				Structure	Length (bp)	Structure	Length (bp)	Structure	Length (bp)	Accession number	Structure	Length (bp)	Structure	Length (bp)	Structure	Length (bp)	Accession number
Algae	Kappaphycus striatus	SRR31859881	1.29 GB	circular	25246	\	\	circular	25242	NC_024265.1	circular	176678	circular	176669	\	\	\
	Rhodomonas baltica	ERR10168737	8.66 GB	circular	47953	\	\	\	\	\	circular	136026	circular	136023	\	\	\
	Chorda filum	ERR13927353	1.45 GB	circular	41928	\	\	circular	41946	NC_086897.1	circular	130177	circular	130175	circular	143970	NC_058751.1
	Paralia guyana	SRR28125665	2.69 GB	circular	46276	\	\	\	\	\	circular	132114	circular	132117	\	\	\
Bryophytes	Rhynchostegiella tenella	ERR13946482	4.64 GB	circular	104512	\	\	linear	104512	OZ203590.1	circular	124457	circular	124055	\	\	\
	Hypnum cupressiforme	ERR13726010	1.27 GB	circular	104123	\	\	linear	104123	OZ220129.1	circular	124769	circular	124769	\	\	\
	Polytrichastrum sexangulare	ERR13725971	0.48 GB	circular	114905	circular	114905	linear	114905	OZ222689.1	circular	126540	circular	126540	\	\	\
	Sarmentypnum sarmentosum	ERR13725965	1.61 GB	circular	105307	\	\	\	\	\	circular	124570	circular	124570	circular	124819	NC_049071.1
	Loeskeobryum brevirostre	ERR13725996	2.00 GB	circular	103842	\	\	\	\	\	circular	125059	circular	125058	\	\	\
	Marchantia polymorpha	ERR13725969	0.79 GB	circular	186206	\	\	circular	186196	NC_037508.1	circular	120335	circular	120316	circular	121024	NC_001319.1
	Anomodon viticulosus	ERR13725998	2.41 GB	circular	103659	\	\	\	\	\	circular	126114	circular	126114	\	\	\
	Thuidium delicatulum	ERR12370338	1.05 GB	circular	103216	circular	103217	\	\	\	circular	125106	circular	125106	\	\	\
	Neckera pumila	ERR11867219	1.22 GB	circular	103982	\	\	linear	103982	OZ018419.1	circular	124876	circular	124876	linear	124876	OZ018420.1
	Polytrichum commune	ERR9863245	1.71 GB	circular	114831	circular	9652	circular	114831	NC_039775.1	circular	126253	circular	126254	circular	126323	NC_060348.1
	Pohlia nutans	CRR383826	0.09 GB	circular	99757	circular	99774	circular	99864	NC_046778.1	circular	125123	circular	125123	circular	125199	NC_045869.1
Lycophytes	Lycopodium japonicum	SRR24785435	0.76 GB	circular	454420	circular	454419	circular	454458	NC_080981.1	circular	152036	circular	152032	circular	152038	NC_085262.1
	Diphasiastrum alpinum	ERR13362640	1.06 GB	circular	444653	circular	445098	\	\	\	circular	154539	circular	154503	\	\	\
Monilophyta	Asplenium marinum	ERR13362634	0.89 GB	circular	231089	circular, linear	273705	\	\	\	circular	153519	circular	153518	\	\	\
Gymnospermae	Cupressus sempervirens	SRR19393283	5.77 GB	\	\	\	\	\	\	\	circular	129639	circular	129639	\	\	\
	Chamaecyparis obtusa	DRR413184	27.00 GB	linear	1897387	linear	1971379	\	\	\	circular	127723	circular	127726	\	\	\
	Cryptomeria japonica	DRR413204	30.00 G	circular	3617556	linear	3749366	\	\	\	circular	131741	circular	131741	circular	131810	NC_010548.1
Angiospermae	Arabidopsis thaliana	CRR302668	0.55 GB	circular	367779	linear	373683	circular	367808	NC_037304.1	circular	154480	circular	154479	circular	154478	NC_000932.1
	Juncus effusus	ERR8282830	0.21 GB	circular	519035	circular	519046	circular	519026	NC_069588.1	circular	175014	circular	175012	circular	170612	NC_059754.1
	Malus domestica	ERR6939264	0.54 GB	circular	396951	circular	396936	circular	396947	NC_018554.1	circular	160068	circular	160069	circular	160288	NC_061549.1
	Amaranthus tricolor	CRR511440	0.25 GB	four circular	382390	three circular, one linear	358042	three circular	382432	OP177683.1 OP177684.1 OP177685.1	circular	150719	circular	150717	circular	150718	NC_065013.1
	Jasminum sambac	SRR17758539	0.61 GB	two circular	508932	two circular	508924	two circular	508930	NC_069589.1	circular	163419	circular	163421	circular	163420	OR730551.1

## Sheet: S7
Table S7. Length statistics of MTPTs in 21 plant mitochondrial genomes.
Organism	Mitogenome size (bp)	MTPTs length (bp)
Kappaphycus striatus	25246	0
Rhodomonas baltica	47953	0
Chorda filum	41928	0
Paralia guyana	46276	230
Rhynchostegiella tenella	104512	198
Hypnum cupressiforme	104123	198
Polytrichastrum sexangulare	114905	746
Sarmentypnum sarmentosum	105307	198
Loeskeobryum brevirostre	103842	198
Marchantia polymorpha	186206	198
Anomodon viticulosus	103659	198
Thuidium delicatulum	103216	198
Neckera pumila	103982	198
Polytrichum commune	114831	746
Lycopodium japonicum	454420	742
Diphasiastrum alpinum	444653	538
Asplenium marinum	231089	52645
Arabidopsis thaliana	367779	5738
Juncus effusus	519035	3225
Malus domestica	396951	1290
Pohlia nutans	99757	198

## Sheet: S8
Table S8. The results of the 16 species run at the lowest sequencing depths.
Organism	Genome size (Mb)	Data size (Gbp)	PMAT2		MitoHiFi		NCBI
			Mtgenome size (bp)	Time	Mtgenome size (bp)	Time	Mtgenome size (bp)	Accession number
Canis lupus	2340	0.01	16710	13s	16710	143s	16710	NC_008092.1
Cucumaria frondosa	2200	0.6	17968	3,029s	16734	154s	17507	NC_065088.1
Sterechinus neumayeri	885	2.55	15727	7,417s	15806	185s	15684	NC_027063.1
Diadema setosum	913	0.68	15703	1,479s	\	\	15708	NC_033522.1
Limnoperna fortunei	1300	0.13	18517	257s	\	\	18145	NC_028706.1
Aporia crataegi	230	0.12	15144	195s	15144	132s	15140	NC_018346.1
Platycheirus albimanus	678	0.52	18169	1,644s	18167	161s	16648	NC_056282.1
Nemurella pictetii	257	0.04	15934	29s	\	\	15934	NC_084265.1
Diadumene lineata	313	0.07	17552	100s	17552	142s	17552	NC_045515.1
Tubastraea coccinea	\	0.08	19076	220s	19076	156s	19094	NC_030352.1
Bugula neritina	216	0.03	15249	12s	15332	131s	15249	NC_010197.1
Beauveria bassiana	34	0.01	28840	6s	26817	222s	29961	NC_010652.2
Tricholoma terreum	84	0.38	85126	558s	97327	768s	80705	NC_046500.1
Pleurotus ostreatus	35	0.002	73076	2s	\	\	73242	NC_009905.1
Blastocladiella emersonii	33	0.01	36501	5s	36501	289s	36503	NC_011360.1
Rhizopus microsporus	26	0.02	42536	14s	42536	334s	43837	NC_084442.1
